# Supplementary material for: Black Goji Berry (Lycium ruthenicum) Juice Fermented with Lactobacillus rhamnosus GG Enhances Inhibitory Activity against Dipeptidyl Peptidase-IV and Key Steps of Lipid Digestion and Absorption
Source: Antioxidants (Basel). 2024 Jun 19;13(6):740. doi: 10.3390/antiox13060740 (PMC11200685; doi:10.3390/antiox13060740)
Supplement: Supplementary file 1 [file antioxidants-13-00740-s001.zip]

Archive with 1 entries (1 files):
- antioxidants-3042552-supplementary.pdf
